# Supplementary material for: Exploring undergraduate medical students’ perception of an integrated longitudinal research curriculum within a competency-based framework
Source: PLoS One. 2026 Feb 23;21(2):e0343409. doi: 10.1371/journal.pone.0343409 (PMC12928465; doi:10.1371/journal.pone.0343409)
Supplement: S1 File — (XLSX) [file pone.0343409.s001.xlsx]

## Sheet: Sheet1
ID	Start time	Completion time	Email	Name	Last modified time	Do you consent to participate in this study?	What is your gender?	How old are you (years)?	What is your country of citizenship?	What is your MBRU graduating class?	Have you been awarded a degree from a university other than MBRU?	How many articles (peer-reviewed) have you completed and published? If none type “0”	How many articles authored by you are under revision or preparation? If none type “0”	How many posters did you present since joining MBRU? If none type “0”	How many oral presentations have you delivered since joining MBRU that catered to research? If none type “0”	Have you won any research awards? If none type “0”	A) I feel anxious and scared when designing or conducting research. I become nervous and scared when I must conduct or practice research	B) I feel that students should receive training and information on designing and conducting research	C) I did not have adequate training to initiate my research design	D) I feel that conducting research is not necessary for obtaining academic or clinical recognition	E) I face challenges when analyzing research data, especially when it comes to statistical analysis	F) Analyzing research data causes me stress and anxiety	G) I find it difficult to write a research manuscript	H) Conducting research and publishing for career advancement are stressful	I) I have difficulty understanding research design concepts	J) When designing or conducting a research study, do you worry about making mistakes that could affect the validity of your findings?	K) Research is not essential for me to fulfil my responsibilities in my current professional career	L) Research will contribute to the advancement of my professional clinical career	M) I am interested in conducting and developing my own research projects	N) Research helps me understand how my MD courses relate to my clinical practice	O) Conducting research is beneficial for most medical students	P) Research can have a negative impact on my wellbeing by creating stress and anxiety	A) Students should be informed about the clinical and translational significance of research	B) I intend to apply principles of research outside of my professional practice	C) The skills taught and acquired in the research courses will benefit my future clinical practice and career	D) Research is essential for becoming a safe and competent clinician	E) The learning objectives covered in the research courses have helped me develop my written and communication skills	F) Research is not required outside of my professional practice	G) Research training is an essential part of my professional clinical training	H) Research is not a key component for me to perform my responsibilities in my current professional career	I) Conducting research can be difficult most of the time	J) I am interested in learning about the specific requirements to become a successful researcher	K) I will empower my clinical practice with research	L) Research-driven thinking is important outside of my professional practice	M) Research is a complex and complicated activity	N) Research is essential to evolve into an evidence-based medical practitioner	P) I am willing to commit time to a research project including study design, data collection, analysis, and write-up	In your opinion at what point in your MD medical training do you think it is important to learn research methodology?	Do you feel that completing the 5-integrated research courses during your first 3 years at MBRU helps you to become a better medical physician? If so, can you give an example.
1	2023-07-04 20:51:10	2023-07-04 21:05:04	anonymous			Yes	Female	26	India	2022	No	2	1	3	0	1	Disagree	Strongly Agree	Disagree	Disagree	Somewhat Disagree	Disagree	Disagree	Somewhat Agree	Strongly Disagree	Somewhat Agree	Somewhat Disagree	Strongly Disagree	Agree	Agree	Strongly Agree	Disagree	Strongly Agree	Agree	Agree	Agree	Somewhat Agree	Disagree	Strongly Agree	Disagree	Somewhat Agree	Agree	Strongly Agree	Agree	Somewhat Agree	Agree	Somewhat Agree	Year 2	Yes. For example, understanding the sensitivity and specificity of tests helps to rule in/out a diagnosis in clinical practice
2	2023-07-04 21:20:47	2023-07-04 21:27:52	anonymous			Yes	Female	25	Jordan	2022	No	12	2	3	3	Yes	Strongly Disagree	Strongly Agree	Strongly Disagree	Disagree	Somewhat Agree	Somewhat Agree	Disagree	Neutral	Disagree	Agree	Strongly Disagree	Strongly Agree	Strongly Agree	Strongly Agree	Strongly Agree	Somewhat Agree	Strongly Agree	Agree	Agree	Agree	Strongly Agree	Strongly Disagree	Strongly Agree	Disagree	Somewhat Agree	Agree	Strongly Agree	Strongly Agree	Neutral	Strongly Agree	Strongly Agree	Research methods should be taught after the completion of pre-clinical training and right before entering the clinical practice.	Yes I strongly believe that. My training at MBRU provided me with the cognitive base to carry out various research projects at the clinical sites. It has given me a broad and thorough understanding of clinical practice and evidence-based medicine.
3	2023-07-04 21:52:30	2023-07-04 22:00:54	anonymous			Yes	Female	24	Palestine	2022	No	1	1	5	3	yes	Strongly Disagree	Strongly Agree	Strongly Disagree	Strongly Disagree	Somewhat Agree	Somewhat Agree	Strongly Disagree	Somewhat Disagree	Disagree	Agree	Strongly Disagree	Strongly Agree	Strongly Agree	Strongly Agree	Strongly Agree	Somewhat Disagree	Agree	Neutral	Strongly Agree	Strongly Agree	Strongly Agree	Somewhat Agree	Strongly Agree	Strongly Disagree	Somewhat Disagree	Agree	Strongly Agree	Strongly Agree	Agree	Strongly Agree	Strongly Agree	it should be a continuous process from begining to end. we evolve with the ideas we learn from the begining of our degree.	Absolutely, the knowledge I gained allowed me to publish a paper and work on many other research ideas as well. One of the most valued benefits is that I am able to read other articles with a deeper level of appreciation as I have gained a deep understanding of the research methodology.
4	2023-07-06 11:11:43	2023-07-06 11:18:51	anonymous			Yes	Female	26	UAE	2022	No	2	2	2	0	2	Somewhat Agree	Strongly Agree	Disagree	Strongly Disagree	Strongly Agree	Strongly Agree	Neutral	Agree	Disagree	Agree	Strongly Disagree	Strongly Agree	Strongly Agree	Agree	Agree	Somewhat Agree	Strongly Agree	Strongly Agree	Strongly Agree	Strongly Agree	Strongly Agree	Strongly Disagree	Strongly Agree	Agree	Agree	Agree	Agree	Agree	Agree	Agree	Agree	Year 2	It dose. It provides us the knowledge to understand research papers and benefit from others evidence based medicine
5	2023-07-06 12:29:54	2023-07-06 12:35:06	anonymous			Yes	Female	25	Iran	2022	No	6	2	2	0	1	Somewhat Agree	Agree	Somewhat Disagree	Disagree	Somewhat Agree	Neutral	Somewhat Agree	Agree	Somewhat Disagree	Somewhat Agree	Agree	Agree	Somewhat Agree	Somewhat Disagree	Agree	Neutral	Agree	Somewhat Agree	Strongly Agree	Somewhat Agree	Agree	Agree	Strongly Agree	Neutral	Strongly Agree	Somewhat Agree	Somewhat Agree	Disagree	Agree	Strongly Agree	Agree
6	2023-07-06 16:28:26	2023-07-06 16:34:15	anonymous			Yes	Female	24	USA	2022	No	2	0	4	3	0	Disagree	Strongly Agree	Strongly Disagree	Strongly Disagree	Strongly Agree	Somewhat Agree	Neutral	Somewhat Agree	Somewhat Disagree	Somewhat Agree	Strongly Disagree	Strongly Agree	Strongly Agree	Somewhat Agree	Strongly Agree	Somewhat Agree	Strongly Agree	Agree	Strongly Agree	Strongly Agree	Somewhat Agree	Somewhat Disagree	Strongly Agree	Strongly Disagree	Neutral	Agree	Agree	Agree	Agree	Strongly Agree	Agree	2nd year	Yes
7	2023-07-07 09:28:05	2023-07-07 09:32:41	anonymous			Yes	Male	24	UAE	2022	No	4	0	1	1	0	Somewhat Disagree	Strongly Agree	Strongly Disagree	Strongly Disagree	Somewhat Agree	Neutral	Disagree	Agree	Somewhat Disagree	Neutral	Strongly Disagree	Strongly Agree	Strongly Agree	Strongly Agree	Strongly Agree	Somewhat Disagree	Strongly Agree	Strongly Agree	Strongly Agree	Strongly Agree	Strongly Agree	Disagree	Strongly Agree	Disagree	Somewhat Agree	Strongly Agree	Strongly Agree	Somewhat Agree	Agree	Strongly Agree	Strongly Agree	Year 1	Yes
8	2023-07-09 15:19:41	2023-07-09 15:22:13	anonymous			Yes	Male	24	yemen	2022	No	5	4	3	3	1	Strongly Disagree	Strongly Agree	Strongly Disagree	Strongly Disagree	Somewhat Agree	Strongly Disagree	Strongly Disagree	Strongly Disagree	Strongly Disagree	Strongly Disagree	Strongly Disagree	Strongly Agree	Strongly Agree	Strongly Agree	Strongly Agree	Disagree	Strongly Agree	Strongly Agree	Strongly Agree	Strongly Agree	Strongly Agree	Strongly Disagree	Strongly Agree	Strongly Agree	Neutral	Strongly Agree	Strongly Agree	Strongly Agree	Strongly Agree	Strongly Agree	Strongly Agree
9	2023-07-10 03:14:53	2023-07-10 03:18:32	anonymous			Yes	Male	24	Iraq	2022	No	2	1	4	0	0	Agree	Strongly Agree	Disagree	Somewhat Disagree	Agree	Agree	Agree	Agree	Somewhat Disagree	Strongly Agree	Strongly Disagree	Agree	Strongly Agree	Somewhat Agree	Strongly Agree	Somewhat Agree	Strongly Agree	Strongly Agree	Somewhat Agree	Agree	Strongly Agree	Strongly Agree	Somewhat Agree	Disagree	Agree	Strongly Agree	Agree	Somewhat Disagree	Agree	Somewhat Agree	Strongly Agree	First 3 years	Yes, helps understand how common guidelines are created
10	2023-07-10 15:30:11	2023-07-10 15:31:47	anonymous			Yes	Male	24	indian	2022	No	4	0	2	3	1	Agree	Agree	Agree	Agree	Agree	Agree	Agree	Agree	Agree	Agree	Agree	Agree	Agree	Agree	Agree	Agree	Agree	Agree	Agree	Agree	Agree	Agree	Agree	Agree	Agree	Agree	Agree	Agree	Agree	Agree	Agree	year 2	yes definitely
11	2023-07-10 15:55:35	2023-07-10 17:17:04	anonymous			Yes	Male	28	Somalia	2022	Yes	4	0	6	2	2	Disagree	Strongly Agree	Somewhat Disagree	Disagree	Agree	Agree	Disagree	Strongly Agree	Somewhat Agree	Agree	Strongly Disagree	Strongly Agree	Strongly Agree	Strongly Agree	Strongly Agree	Disagree	Strongly Agree	Strongly Agree	Strongly Agree	Strongly Agree	Strongly Agree	Strongly Disagree	Strongly Agree	Disagree	Somewhat Agree	Strongly Agree	Strongly Agree	Strongly Agree	Strongly Agree	Strongly Agree	Strongly Agree	As early as possible	Yes because it equipped me with the knowledge and skills to critique and appease literature. This was important during clinicals to treat patients with EBM
12	2023-07-11 13:54:12	2023-07-11 14:19:11	anonymous			Yes	Female	25	UAE	2022	No	0	0	3	3	Yes, ‘Best Efforts’ prize for quality improvement research project	Neutral	Agree	Strongly Disagree	Strongly Disagree	Neutral	Neutral	Somewhat Agree	Disagree	Strongly Disagree	Strongly Agree	Strongly Disagree	Strongly Agree	Strongly Agree	Strongly Agree	Strongly Agree	Strongly Disagree	Strongly Agree	Strongly Agree	Strongly Agree	Strongly Agree	Strongly Agree	Strongly Disagree	Strongly Agree	Strongly Disagree	Somewhat Disagree	Strongly Agree	Strongly Agree	Strongly Agree	Strongly Disagree	Strongly Agree	Strongly Agree	From the start	Yes. And i believe it should be continuously polished even in the second 3 years of clinical clerkship.
13	2023-07-11 15:11:27	2023-07-11 15:17:08	anonymous			Yes	Female	25	Canada	2023	No	0	0	2	1	0	Neutral	Strongly Agree	Strongly Disagree	Disagree	Somewhat Disagree	Somewhat Disagree	Somewhat Agree	Agree	Disagree	Agree	Disagree	Strongly Agree	Strongly Agree	Strongly Agree	Strongly Agree	Agree	Strongly Agree	Strongly Agree	Strongly Agree	Strongly Agree	Strongly Agree	Disagree	Strongly Agree	Somewhat Disagree	Neutral	Agree	Strongly Agree	Agree	Agree	Strongly Agree	Strongly Agree	I was very happy to learn research methods during my first 3 years of my MBBS degree. It taught me many important concepts that I use to this day.	It definitely did! I truly think it was beyond helpful in understanding the world of clinical research. I feel as if I have benefitted from the course.
14	2023-07-11 15:30:24	2023-07-11 15:34:41	anonymous			Yes	Male	23	United Arab Emirates	2022	No	2	1	1	1	0	Somewhat Disagree	Strongly Agree	Somewhat Disagree	Strongly Disagree	Strongly Agree	Agree	Somewhat Disagree	Strongly Agree	Strongly Disagree	Somewhat Disagree	Disagree	Somewhat Agree	Somewhat Agree	Somewhat Agree	Strongly Agree	Somewhat Disagree	Agree	Agree	Agree	Agree	Agree	Strongly Disagree	Strongly Agree	Strongly Disagree	Agree	Somewhat Agree	Somewhat Agree	Somewhat Agree	Agree	Agree	Somewhat Disagree
15	2023-07-11 16:56:03	2023-07-11 18:05:39	anonymous			Yes	Female	23	UAE	2022	No	1	1	4	1	1	Disagree	Strongly Agree	Strongly Disagree	Strongly Disagree	Somewhat Disagree	Neutral	Disagree	Neutral	Disagree	Disagree	Strongly Disagree	Strongly Agree	Strongly Agree	Agree	Strongly Agree	Somewhat Disagree	Strongly Agree	Strongly Agree	Strongly Agree	Strongly Agree	Strongly Agree	Neutral	Strongly Agree	Somewhat Disagree	Somewhat Agree	Strongly Agree	Strongly Agree	Strongly Agree	Somewhat Agree	Strongly Agree	Strongly Agree	Pre clinical years	Yes, during clinical years I was able to work on research projects with physicians and understand the principles
16	2023-07-11 21:23:47	2023-07-11 21:27:21	anonymous			Yes	Male	24	USA	2022	No	6	3	7	8	2	Disagree	Agree	Strongly Disagree	Strongly Disagree	Neutral	Somewhat Disagree	Strongly Disagree	Disagree	Strongly Disagree	Agree	Strongly Disagree	Strongly Agree	Strongly Agree	Strongly Agree	Strongly Agree	Strongly Disagree	Strongly Agree	Strongly Agree	Strongly Agree	Agree	Strongly Agree	Neutral	Strongly Agree	Agree	Disagree	Strongly Agree	Strongly Agree	Strongly Agree	Neutral	Strongly Agree	Strongly Agree	Year 2	Yes
17	2023-07-11 23:19:43	2023-07-11 23:27:32	anonymous			Yes	Female	24	Pakistan	2022	No	2	1	5	2	0	Neutral	Strongly Agree	Strongly Disagree	Somewhat Disagree	Disagree	Somewhat Disagree	Disagree	Somewhat Agree	Somewhat Disagree	Somewhat Agree	Strongly Disagree	Strongly Agree	Strongly Agree	Agree	Strongly Agree	Neutral	Strongly Agree	Neutral	Strongly Agree	Somewhat Agree	Agree	Neutral	Agree	Somewhat Disagree	Somewhat Agree	Strongly Agree	Agree	Somewhat Agree	Somewhat Agree	Strongly Agree	Agree	From year 1	I have better manage my time between research and clinical responsibilities
18	2023-07-12 07:02:10	2023-07-12 07:07:22	anonymous			Yes	Male	25	India	2022	No	45	5	3	2	0	Disagree	Somewhat Agree	Somewhat Disagree	Disagree	Somewhat Agree	Somewhat Agree	Strongly Disagree	Somewhat Disagree	Somewhat Disagree	Somewhat Agree	Disagree	Strongly Agree	Strongly Agree	Strongly Agree	Agree	Somewhat Disagree	Agree	Agree	Agree	Agree	Agree	Somewhat Disagree	Strongly Agree	Disagree	Somewhat Agree	Strongly Agree	Strongly Agree	Strongly Agree	Strongly Agree	Strongly Agree	Strongly Agree	Year 2 onwards	Yes, it helped me read the latest research papers with ease during rotations.
19	2023-07-13 01:27:14	2023-07-13 01:30:42	anonymous			Yes	Female	24	India	2022	No	1	2	5	3	1	Neutral	Agree	Strongly Disagree	Somewhat Disagree	Somewhat Agree	Somewhat Disagree	Strongly Agree	Agree	Somewhat Disagree	Disagree	Somewhat Disagree	Agree	Somewhat Agree	Agree	Agree	Neutral	Somewhat Agree	Somewhat Agree	Somewhat Agree	Somewhat Agree	Agree	Agree	Agree	Agree	Agree	Somewhat Agree	Agree	Somewhat Agree	Agree	Agree	Agree
20	2023-07-19 04:17:05	2023-07-19 04:21:50	anonymous			Yes	Female	24	Sudan	2022	No	1	1	2	1	Yes	Somewhat Agree	Strongly Agree	Somewhat Disagree	Somewhat Disagree	Agree	Somewhat Agree	Somewhat Agree	Neutral	Neutral	Somewhat Agree	Somewhat Disagree	Somewhat Agree	Somewhat Agree	Somewhat Agree	Somewhat Agree	Somewhat Disagree	Agree	Agree	Agree	Agree	Agree	Neutral	Strongly Agree	Neutral	Neutral	Somewhat Agree	Somewhat Agree	Agree	Agree	Agree	Agree	2nd year	Yea
21	2023-07-24 08:05:21	2023-07-24 08:12:02	anonymous			Yes	Male	21	Syria	2026	No	1	2	2	2	1	Disagree	Strongly Agree	Disagree	Disagree	Neutral	Disagree	Neutral	Somewhat Disagree	Somewhat Disagree	Strongly Agree	Disagree	Strongly Agree	Agree	Agree	Agree	Strongly Disagree	Strongly Agree	Strongly Agree	Strongly Agree	Strongly Agree	Strongly Agree	Disagree	Strongly Agree	Disagree	Somewhat Disagree	Agree	Agree	Agree	Somewhat Agree	Agree	Agree	As early as possible.	Yes, it helps you understand the importance of research on keeping physicians up to date with the latest medical information, and guides you in your first research study.
22	2023-07-24 08:03:56	2023-07-24 08:14:45	anonymous			Yes	Female	22	United Arab Emirates	2025	No	0	0	3	1	0	Agree	Strongly Agree	Neutral	Disagree	Agree	Neutral	Neutral	Agree	Neutral	Neutral	Somewhat Disagree	Agree	Agree	Neutral	Agree	Somewhat Agree	Strongly Agree	Strongly Agree	Agree	Agree	Agree	Disagree	Neutral	Neutral	Strongly Agree	Agree	Strongly Agree	Agree	Strongly Agree	Strongly Agree	Strongly Agree	At all phases since research is important in becoming an evidence-based physician in the future.	Yes - the research courses helped me differentiate between good and bad research; also understanding research helped me expand my learning and cite articles in my presentations and reports in phase 3.
23	2023-07-24 08:50:51	2023-07-24 09:00:05	anonymous			Yes	Male	23	India	2024	No	10	7	4	0	0	Neutral	Strongly Agree	Strongly Disagree	Disagree	Neutral	Somewhat Disagree	Somewhat Disagree	Disagree	Disagree	Somewhat Disagree	Disagree	Strongly Agree	Strongly Agree	Strongly Agree	Strongly Agree	Strongly Disagree	Strongly Agree	Strongly Agree	Strongly Agree	Strongly Agree	Strongly Agree	Strongly Disagree	Strongly Agree	Strongly Disagree	Disagree	Strongly Agree	Strongly Agree	Strongly Agree	Somewhat Disagree	Strongly Agree	Strongly Agree	Pre clinical phase	Yes. Since I’m still a rookie in research, analysis of papers in my field of practice helps a lot in terms of discussion and management of patients
24	2023-07-24 09:05:02	2023-07-24 09:10:15	anonymous			Yes	Male	23	usa	2023	No	6	5	3	0	1	Disagree	Strongly Agree	Strongly Disagree	Somewhat Disagree	Neutral	Somewhat Disagree	Somewhat Disagree	Disagree	Strongly Disagree	Disagree	Neutral	Somewhat Agree	Somewhat Agree	Somewhat Agree	Agree	Disagree	Strongly Agree	Strongly Agree	Strongly Agree	Neutral	Agree	Neutral	Somewhat Agree	Neutral	Disagree	Somewhat Agree	Agree	Agree	Disagree	Somewhat Agree	Agree	At the beginning, as this will help you correlate what you are studying with real time new data.	Yes, I am more confident and comfortable contributing to medical education through cases or trends I have seen in practice.
25	2023-07-24 09:06:01	2023-07-24 09:14:47	anonymous			Yes	Female	24	Syria	2023	No	0	5	3	0	1	Agree	Strongly Agree	Disagree	Strongly Disagree	Disagree	Disagree	Disagree	Strongly Agree	Strongly Disagree	Agree	Strongly Disagree	Strongly Agree	Strongly Agree	Strongly Agree	Strongly Agree	Strongly Agree	Strongly Agree	Strongly Agree	Strongly Agree	Somewhat Agree	Strongly Agree	Agree	Strongly Agree	Disagree	Strongly Agree	Strongly Agree	Strongly Agree	Disagree	Strongly Agree	Strongly Agree	Strongly Agree	Early 2 years	Yes, it gave us insight into how to critical appraise and apply research findings into our practice
26	2023-07-24 08:06:43	2023-07-24 09:39:26	anonymous			Yes	Female	25	India	2024	No	1	0	2	1	1	Agree	Strongly Agree	Somewhat Agree	Strongly Disagree	Agree	Agree	Somewhat Agree	Somewhat Agree	Somewhat Disagree	Somewhat Agree	Strongly Disagree	Strongly Agree	Strongly Agree	Agree	Strongly Agree	Disagree	Strongly Agree	Strongly Agree	Strongly Agree	Strongly Agree	Strongly Agree	Disagree	Strongly Agree	Disagree	Somewhat Agree	Strongly Agree	Strongly Agree	Strongly Agree	Somewhat Disagree	Strongly Agree	Strongly Agree	Right from the start of medical school.	Yes, we can review data on various treatment options which can help us make decisions and counsel patients in the clinical years
27	2023-07-24 11:32:48	2023-07-24 11:37:57	anonymous			Yes	Female	23	UAE	2025	No	0	1	1	0	0	Disagree	Strongly Agree	Disagree	Strongly Disagree	Neutral	Disagree	Disagree	Strongly Agree	Somewhat Disagree	Agree	Strongly Disagree	Strongly Agree	Agree	Agree	Agree	Disagree	Agree	Agree	Agree	Agree	Agree	Disagree	Agree	Disagree	Disagree	Agree	Agree	Agree	Somewhat Disagree	Agree	Agree		Yes. It helped in providing us students with the basic information needed to be able to expand our research knowledge.
28	2023-07-24 12:01:18	2023-07-24 12:06:10	anonymous			Yes	Female	22	UAE	2025	No	0	0	1	1	0	Strongly Agree	Strongly Agree	Agree	Agree	Strongly Agree	Strongly Agree	Strongly Agree	Strongly Agree	Strongly Agree	Strongly Agree	Somewhat Agree	Somewhat Agree	Somewhat Agree	Somewhat Disagree	Disagree	Strongly Agree	Neutral	Somewhat Disagree	Strongly Disagree	Somewhat Agree	Strongly Disagree	Disagree	Strongly Disagree	Neutral	Strongly Agree	Strongly Agree	Neutral	Somewhat Disagree	Strongly Agree	Strongly Agree	Disagree	Year 2	No
29	2023-07-24 11:19:23	2023-07-24 12:36:55	anonymous			Yes	Female	21	Canada	2025	No	2	0	2	0	0	Somewhat Agree	Strongly Agree	Neutral	Agree	Strongly Agree	Strongly Agree	Agree	Agree	Neutral	Neutral	Agree	Agree	Somewhat Agree	Neutral	Neutral	Agree	Agree	Somewhat Disagree	Somewhat Agree	Neutral	Agree	Neutral	Neutral	Agree	Agree	Agree	Somewhat Disagree	Neutral	Agree	Somewhat Agree	Somewhat Agree	It is definitely a necessity, although I don't believe that conducting research should be the responsibility of physicians -at least not your average one. Unfortunately, it is a 'requirement' for competitive residency program applications, so students often find that they need to expand their research experience. It is fair, but I wish it weren't that way because other studies, bedside skill deve…	Yes. I learned about the research process and how to go through approval, manuscript, and presentation processes. However, two important areas that were lacking are biostatistical analysis and how to give a podium presentation. For example, my published work was outside the scope of the MBRU research course. For my Year 2 project, thanks to prior experience at our Research Day, we took our poster…
30	2023-07-24 12:37:35	2023-07-24 12:40:29	anonymous			Yes	Female	22	UAE	2025	No	0	0	1	0	0	Strongly Agree	Strongly Agree	Strongly Agree	Strongly Agree	Strongly Agree	Strongly Agree	Strongly Agree	Strongly Agree	Strongly Agree	Strongly Agree	Strongly Agree	Disagree	Strongly Disagree	Strongly Disagree	Strongly Disagree	Strongly Agree	Neutral	Strongly Disagree	Strongly Disagree	Strongly Disagree	Strongly Disagree	Strongly Agree	Strongly Disagree	Strongly Agree	Strongly Agree	Strongly Disagree	Strongly Disagree	Strongly Disagree	Strongly Agree	Strongly Disagree	Strongly Disagree
31	2023-07-24 12:38:12	2023-07-24 12:41:27	anonymous			Yes	Female	21	UAE	2026	No	0	0	1	0	1	Somewhat Disagree	Strongly Agree	Strongly Agree	Strongly Disagree	Strongly Agree	Strongly Agree	Strongly Agree	Strongly Agree	Strongly Agree	Strongly Agree	Strongly Disagree	Strongly Agree	Strongly Agree	Strongly Agree	Strongly Agree	Strongly Agree	Agree	Agree	Neutral	Strongly Agree	Somewhat Disagree	Strongly Disagree	Strongly Agree	Strongly Disagree	Strongly Agree	Strongly Agree	Somewhat Agree	Strongly Agree	Strongly Agree	Strongly Agree	Strongly Agree	Year 1	It does give you an insight into how research works on a very basic level.
32	2023-07-24 14:27:54	2023-07-24 14:41:07	anonymous			Yes	Female	22	United Arab Emirates	2024	No	0	9	3	0	0	Strongly Disagree	Strongly Agree	Strongly Disagree	Disagree	Agree	Neutral	Disagree	Somewhat Disagree	Disagree	Agree	Strongly Disagree	Strongly Agree	Strongly Agree	Strongly Agree	Strongly Agree	Somewhat Disagree	Strongly Agree	Strongly Agree	Strongly Agree	Strongly Agree	Strongly Agree	Strongly Disagree	Strongly Agree	Strongly Disagree	Somewhat Disagree	Strongly Agree	Strongly Agree	Strongly Agree	Somewhat Agree	Strongly Agree	Strongly Agree	years 2-3	yes, because it helped me integrate research into my medical practice
33	2023-07-24 15:35:26	2023-07-24 15:44:46	anonymous			Yes	Female	21	UAE	2025	No	0	2	1	1	0	Somewhat Agree	Strongly Agree	Disagree	Somewhat Disagree	Somewhat Disagree	Somewhat Disagree	Agree	Somewhat Disagree	Somewhat Agree	Agree	Disagree	Somewhat Agree	Somewhat Agree	Somewhat Agree	Somewhat Agree	Neutral	Agree	Somewhat Agree	Agree	Agree	Somewhat Agree	Neutral	Somewhat Agree	Somewhat Agree	Somewhat Disagree	Somewhat Agree	Somewhat Agree	Somewhat Agree	Somewhat Disagree	Agree	Somewhat Agree	First 3 years, just like we did at MBRU.	Yes, since I had a deep understanding on the topic that I researched about. Moreover, I had the skill of reading and analyzing a research topic and finding good journals to read from.
34	2023-07-24 20:42:11	2023-07-24 20:50:54	anonymous			Yes	Female	21	Yemen	2024	No	0	1	1	0	0	Somewhat Disagree	Agree	Disagree	Strongly Disagree	Somewhat Disagree	Strongly Disagree	Disagree	Strongly Agree	Disagree	Strongly Agree	Disagree	Agree	Agree	Agree	Strongly Agree	Agree	Strongly Agree	Agree	Strongly Agree	Agree	Agree	Somewhat Agree	Agree	Somewhat Agree	Strongly Agree	Agree	Agree	Strongly Agree	Strongly Agree	Strongly Agree	Agree	Pre clinical years are prime time because the sooner we are familiar with research concepts and the importance of research the sooner we can become a part of it.	Yes, it made me familiar with the different types of research studies and helped me realise I am capable of writing a research paper, I just need to work on time management. The whole process from start to finish taught me alot about how to write a research paper and how much time and effort is required to publish.
35	2023-07-25 02:26:36	2023-07-25 02:36:04	anonymous			Yes	Female	22	India	2026	No	0	1	2	0	0	Somewhat Disagree	Agree	Agree	Strongly Disagree	Strongly Agree	Agree	Disagree	Neutral	Neutral	Neutral	Disagree	Strongly Agree	Agree	Neutral	Strongly Agree	Disagree	Strongly Agree	Agree	Agree	Agree	Neutral	Disagree	Strongly Agree	Disagree	Neutral	Agree	Strongly Agree	Agree	Somewhat Agree	Strongly Agree	Strongly Agree	Year 2, second semester, students will start taking it more seriously as it is also close to the research project	Yes, as when we go into clinical practice it will help us better understand things such as immunology and microbiology
36	2023-07-25 10:30:05	2023-07-25 10:46:52	anonymous			Yes	Male	23	Iraq	2023	No	1	2	4	2	2	Disagree	Agree	Disagree	Disagree	Agree	Somewhat Agree	Somewhat Disagree	Somewhat Agree	Somewhat Disagree	Agree	Somewhat Disagree	Agree	Strongly Agree	Neutral	Somewhat Agree	Somewhat Disagree	Agree	Agree	Somewhat Agree	Somewhat Disagree	Somewhat Agree	Neutral	Neutral	Neutral	Agree	Somewhat Agree	Somewhat Agree	Agree	Somewhat Agree	Somewhat Agree	Agree	Phase 2 (Year 2-3)	It heavely depends on the type of research and what expeirence the medical student gained out of it. Some forms of research would open up horizons that medical students do not typically consider before phase 3 of med school. It cultivates medical curiosity and builds connections with doctors early on, which most certainly helps find opportunities and become a better physician.
37	2023-07-25 22:56:08	2023-07-25 23:06:21	anonymous			Yes	Female	20	UAE	2026	No	0	0	1	1	0	Agree	Strongly Agree	Somewhat Disagree	Strongly Disagree	Strongly Agree	Strongly Agree	Somewhat Disagree	Agree	Disagree	Disagree	Strongly Disagree	Strongly Agree	Strongly Agree	Strongly Agree	Strongly Agree	Strongly Agree	Strongly Agree	Somewhat Disagree	Strongly Agree	Strongly Agree	Strongly Agree	Somewhat Agree	Strongly Agree	Strongly Disagree	Agree	Strongly Agree	Strongly Agree	Strongly Agree	Agree	Strongly Agree	Strongly Agree	Year 1	Yes
38	2023-07-26 08:50:09	2023-07-26 08:54:27	anonymous			Yes	Female	23	india	2024	No	0	2	1	1	0	Strongly Agree	Agree	Somewhat Disagree	Disagree	Strongly Agree	Strongly Agree	Strongly Agree	Strongly Agree	Strongly Agree	Strongly Agree	Disagree	Strongly Agree	Strongly Agree	Strongly Agree	Strongly Agree	Neutral	Strongly Agree	Strongly Agree	Strongly Agree	Strongly Agree	Somewhat Agree	Disagree	Strongly Agree	Disagree	Agree	Strongly Agree	Strongly Agree	Strongly Agree	Agree	Strongly Agree	Strongly Agree	from year 1	more experience to the methodology of research
39	2023-07-26 15:19:52	2023-07-26 15:26:55	anonymous			Yes	Female	20	UAE	2026	No	0	0	2	2	0	Neutral	Strongly Agree	Disagree	Strongly Disagree	Somewhat Agree	Somewhat Disagree	Neutral	Agree	Disagree	Strongly Agree	Strongly Disagree	Strongly Agree	Strongly Agree	Strongly Agree	Strongly Agree	Strongly Disagree	Strongly Agree	Agree	Strongly Agree	Strongly Agree	Strongly Agree	Strongly Disagree	Agree	Agree	Neutral	Neutral	Agree	Agree	Agree	Strongly Agree	Agree	year 2 and 3	It helped me realize that a certain treatment could not work for a patient but the same can help save someone else's life
40	2023-07-26 15:24:23	2023-07-26 15:31:43	anonymous			Yes	Female	24	UAE	2024	No	0	0	1	1	0	Somewhat Agree	Strongly Agree	Agree	Strongly Disagree	Strongly Agree	Agree	Somewhat Agree	Somewhat Agree	Disagree	Strongly Agree	Disagree	Somewhat Agree	Strongly Agree	Disagree	Agree	Somewhat Disagree	Strongly Agree	Disagree	Agree	Strongly Agree	Somewhat Agree	Strongly Disagree	Agree	Strongly Disagree	Agree	Strongly Agree	Strongly Agree	Strongly Agree	Somewhat Agree	Strongly Agree	Somewhat Agree	Year 1	To an extent
41	2023-07-27 11:53:26	2023-07-27 11:58:49	anonymous			Yes	Female	22	India	2025	No	0	2	2	1	1	Disagree	Agree	Somewhat Disagree	Somewhat Disagree	Somewhat Agree	Somewhat Agree	Somewhat Agree	Agree	Somewhat Disagree	Somewhat Agree	Neutral	Somewhat Agree	Agree	Neutral	Agree	Somewhat Agree	Agree	Agree	Somewhat Agree	Neutral	Somewhat Agree	Somewhat Disagree	Somewhat Agree	Neutral	Agree	Somewhat Agree	Somewhat Agree	Neutral	Agree	Neutral	Agree	Year 3
42	2023-07-27 17:43:23	2023-07-27 19:48:59	anonymous			Yes	Male	25	Egypt	2023	No	4	2	6	0	2	Disagree	Strongly Agree	Disagree	Strongly Disagree	Somewhat Agree	Neutral	Disagree	Somewhat Agree	Neutral	Somewhat Agree	Strongly Disagree	Strongly Agree	Strongly Agree	Strongly Agree	Strongly Agree	Disagree	Strongly Agree	Agree	Strongly Agree	Strongly Agree	Agree	Disagree	Strongly Agree	Strongly Disagree	Somewhat Agree	Strongly Agree	Strongly Agree	Somewhat Agree	Agree	Strongly Agree	Strongly Agree	As early as possible, it’s a skill that requires building and advancing as you progress through the years and beyond	Absolutely, I have learned the value of research, the different designs of studies and their significance, and how to apply what you read to your clinical practice.
43	2023-07-28 23:40:26	2023-07-28 23:45:40	anonymous			Yes	Female	22	UAE	2025	No	0	0	1	0	0	Strongly Agree	Strongly Agree	Agree	Somewhat Disagree	Strongly Agree	Strongly Agree	Somewhat Agree	Strongly Agree	Neutral	Somewhat Agree	Somewhat Agree	Agree	Strongly Agree	Somewhat Agree	Somewhat Disagree	Agree	Agree	Disagree	Somewhat Agree	Agree	Neutral	Somewhat Agree	Agree	Disagree	Strongly Agree	Somewhat Agree	Somewhat Agree	Neutral	Strongly Agree	Strongly Agree	Strongly Agree	During the basic science years, however, more opportunities should be provided to implement that learning during the clinical years	Yes as it has allowed me to understand how to read published research
44	2023-08-04 14:45:48	2023-08-04 14:49:32	anonymous			Yes	Female	20	Norway	2026	No	0	3	2	2	1	Somewhat Disagree	Strongly Agree	Neutral	Strongly Disagree	Agree	Neutral	Agree	Somewhat Disagree	Strongly Disagree	Strongly Disagree	Strongly Disagree	Strongly Agree	Strongly Agree	Strongly Agree	Strongly Agree	Disagree	Strongly Agree	Strongly Agree	Strongly Agree	Strongly Agree	Disagree	Strongly Disagree	Strongly Agree	Strongly Disagree	Somewhat Disagree	Strongly Agree	Strongly Agree	Strongly Disagree	Somewhat Agree	Strongly Agree	Strongly Agree
45	2023-08-22 11:06:27	2023-08-22 11:10:13	anonymous			Yes	Male	27	Uk	2023	No	4	1	4	0	1	Disagree	Strongly Agree	Somewhat Disagree	Agree	Agree	Neutral	Neutral	Agree	Agree	Agree	Agree	Agree	Agree	Neutral	Agree	Neutral	Agree	Agree	Agree	Agree	Agree	Agree	Neutral	Agree	Agree	Agree	Agree	Agree	Agree	Agree	Agree	Year 4	Yes, experiencing the process helps
46	2023-08-22 13:26:32	2023-08-22 13:31:16	anonymous			Yes	Male	24	UAE	2022	No	4	0	1	1	0	Disagree	Strongly Agree	Disagree	Disagree	Somewhat Agree	Disagree	Disagree	Somewhat Agree	Disagree	Neutral	Strongly Disagree	Strongly Agree	Strongly Agree	Strongly Agree	Strongly Agree	Strongly Disagree	Strongly Agree	Strongly Agree	Strongly Agree	Strongly Agree	Strongly Agree	Neutral	Strongly Agree	Disagree	Somewhat Disagree	Strongly Agree	Strongly Agree	Somewhat Agree	Somewhat Agree	Strongly Agree	Strongly Agree	Year 1	Yes, as it helps and gives time to understand heavy content across a spaced amount of time
47	2023-08-30 22:37:45	2023-08-30 22:45:24	anonymous			Yes	Female	23	Prefer not to say	2023	No	1	2	2	1	Yes	Agree	Agree	Somewhat Agree	Strongly Disagree	Strongly Agree	Agree	Agree	Agree	Somewhat Disagree	Somewhat Disagree	Strongly Disagree	Strongly Agree	Strongly Agree	Neutral	Strongly Agree	Somewhat Agree	Strongly Agree	Somewhat Disagree	Strongly Agree	Somewhat Agree	Strongly Agree	Somewhat Agree	Strongly Agree	Somewhat Disagree	Somewhat Agree	Strongly Agree	Strongly Agree	Neutral	Somewhat Agree	Strongly Agree	Strongly Agree	All throughout, it shouldn't have stopped in clinical years	It definitely planted the seeds for our research accomplishments, and that has an effect on our career
48	2023-08-30 22:49:02	2023-08-30 22:53:41	anonymous			Yes	Male	23	USA	2023	No	7	2	4	0	3	Somewhat Disagree	Strongly Agree	Disagree	Somewhat Disagree	Agree	Somewhat Disagree	Somewhat Agree	Somewhat Agree	Strongly Disagree	Neutral	Neutral	Somewhat Agree	Somewhat Agree	Somewhat Agree	Somewhat Agree	Somewhat Disagree	Agree	Somewhat Agree	Agree	Agree	Agree	Neutral	Somewhat Agree	Somewhat Disagree	Somewhat Agree	Neutral	Somewhat Agree	Somewhat Agree	Somewhat Agree	Somewhat Agree	Agree	Early on, similar to how our program was Taught	Yes, I am able to read articles better
49	2023-08-30 23:03:34	2023-08-30 23:10:23	anonymous			Yes	Male	23	United Kingdom	2023	No	0	10	4	1	2	Disagree	Strongly Agree	Strongly Disagree	Strongly Disagree	Neutral	Somewhat Disagree	Disagree	Disagree	Strongly Disagree	Neutral	Strongly Disagree	Strongly Agree	Strongly Agree	Strongly Agree	Strongly Agree	Neutral	Strongly Agree	Strongly Agree	Strongly Agree	Strongly Agree	Strongly Agree	Strongly Disagree	Strongly Agree	Strongly Disagree	Somewhat Agree	Strongly Agree	Strongly Agree	Strongly Agree	Somewhat Agree	Strongly Agree	Strongly Agree	Year 1	Yes
50	2023-08-31 01:04:11	2023-08-31 01:14:53	anonymous			Yes	Male	25	UAE	2024	No	0	2	5	2	0	Somewhat Disagree	Strongly Agree	Somewhat Disagree	Strongly Disagree	Agree	Agree	Somewhat Agree	Agree	Somewhat Agree	Strongly Agree	Strongly Disagree	Strongly Agree	Agree	Somewhat Agree	Strongly Agree	Disagree	Agree	Agree	Strongly Agree	Agree	Strongly Agree	Somewhat Disagree	Strongly Agree	Somewhat Disagree	Somewhat Agree	Agree	Agree	Agree	Agree	Strongly Agree	Agree	Early, 1st and 2nd years, gives the student time to conduct and participate in more research projects before graduation	Yes. Made me more confident about approaching senior colleagues whenever I'm intrested in participating in research studies
51	2023-09-01 00:24:38	2023-09-01 00:34:02	anonymous			Yes	Female	22	egypt	2024	No	0	2	3	1	0	Somewhat Agree	Strongly Agree	Somewhat Agree	Strongly Disagree	Agree	Somewhat Agree	Somewhat Agree	Strongly Agree	Neutral	Agree	Disagree	Strongly Agree	Strongly Agree	Agree	Agree	Somewhat Disagree	Strongly Agree	Strongly Agree	Strongly Agree	Agree	Agree	Neutral	Strongly Agree	Somewhat Disagree	Strongly Agree	Agree	Strongly Agree	Agree	Agree	Agree	Agree	first year onwards	i understand research better to apply it and to be able to understand articles more to use in my clinical setting
52	2023-09-02 12:56:46	2023-09-02 13:01:28	anonymous			Yes	Female	22	United Arab Emirates	2024	No	1	0	1	1	0	Somewhat Agree	Agree	Neutral	Somewhat Disagree	Neutral	Somewhat Disagree	Somewhat Disagree	Somewhat Agree	Neutral	Agree	Somewhat Disagree	Somewhat Agree	Strongly Agree	Agree	Agree	Somewhat Disagree	Agree	Neutral	Agree	Somewhat Agree	Agree	Somewhat Disagree	Somewhat Agree	Somewhat Disagree	Neutral	Agree	Somewhat Agree	Agree	Somewhat Agree	Agree	Agree	Phase 1	Yes
53	2023-09-02 13:56:03	2023-09-02 13:59:08	anonymous			Yes	Female	22	India	2024	No	0	4	3	6	1	Neutral	Strongly Agree	Somewhat Disagree	Strongly Disagree	Disagree	Disagree	Disagree	Somewhat Disagree	Disagree	Agree	Strongly Disagree	Strongly Agree	Strongly Agree	Strongly Agree	Strongly Agree	Strongly Disagree	Strongly Agree	Strongly Agree	Strongly Agree	Strongly Agree	Strongly Agree	Neutral	Strongly Agree	Strongly Disagree	Disagree	Strongly Agree	Strongly Agree	Strongly Agree	Somewhat Agree	Strongly Agree	Strongly Agree
54	2023-09-02 14:11:49	2023-09-02 14:18:48	anonymous			Yes	Female	23	United Arab Emirates	2024	No	0	0	2	1	0	Somewhat Disagree	Strongly Agree	Disagree	Disagree	Disagree	Somewhat Disagree	Disagree	Somewhat Agree	Disagree	Neutral	Disagree	Strongly Agree	Strongly Agree	Strongly Agree	Strongly Agree	Somewhat Agree	Strongly Agree	Strongly Agree	Strongly Agree	Strongly Agree	Strongly Agree	Somewhat Disagree	Strongly Agree	Disagree	Agree	Strongly Agree	Strongly Agree	Strongly Agree	Somewhat Disagree	Strongly Agree	Strongly Agree	Very early on year 1-3	Yes because later on you can understand the research applied to treatment of disease and read papers and studies to know whether it is a good study to look into and the specifics
55	2023-09-02 14:36:32	2023-09-02 14:42:00	anonymous			Yes	Female	23	Syria	2022	No	1	2	2	1	0	Disagree	Strongly Agree	Disagree	Neutral	Somewhat Agree	Somewhat Disagree	Disagree	Neutral	Disagree	Neutral	Disagree	Strongly Agree	Strongly Agree	Strongly Agree	Strongly Agree	Agree	Strongly Agree	Agree	Agree	Agree	Agree	Somewhat Agree	Somewhat Agree	Somewhat Agree	Somewhat Agree	Agree	Agree	Agree	Agree	Somewhat Agree	Agree	from early on. i would say from 1st year.	Yes, it has enabled me with the knowledge and skills to confidently start my own research project projects.
56	2023-09-02 12:57:06	2023-09-02 16:06:01	anonymous			Yes	Female	26	Indian	2024	No	1	1	4	3	1	Agree	Strongly Agree	Neutral	Strongly Disagree	Agree	Agree	Somewhat Agree	Somewhat Agree	Disagree	Agree	Disagree	Strongly Agree	Strongly Agree	Strongly Agree	Strongly Agree	Disagree	Strongly Agree	Strongly Agree	Strongly Agree	Strongly Agree	Somewhat Agree	Strongly Disagree	Strongly Agree	Strongly Disagree	Somewhat Agree	Strongly Agree	Strongly Agree	Strongly Agree	Disagree	Strongly Agree	Strongly Agree	Research methodology should continue until the end of medical school as we tend to forget concepts after the first 3 years. We should have workshops or lectures throughout each year.	Yes, it helps us to become better physicians. By understanding research methodologies, we can conduct our own projects on concepts and topics that have not been explored yet. Furthermore, we can understand various studies and evidence-based literature which can help us provide better care to our patients.
57	2023-09-03 02:06:58	2023-09-03 02:09:47	anonymous			Yes	Female	23	india	2024	No	0	0	2	1	0	Neutral	Agree	Somewhat Disagree	Disagree	Agree	Strongly Agree	Strongly Agree	Strongly Agree	Agree	Neutral	Disagree	Strongly Agree	Strongly Agree	Strongly Agree	Strongly Agree	Agree	Agree	Agree	Agree	Agree	Neutral	Somewhat Disagree	Agree	Somewhat Disagree	Strongly Agree	Strongly Agree	Strongly Agree	Strongly Agree	Strongly Agree	Strongly Agree	Strongly Agree
58	2023-09-03 13:52:51	2023-09-03 13:57:50	anonymous			Yes	Female	24	Indian	2024	No	0	1	3	1	0	Somewhat Agree	Strongly Agree	Somewhat Agree	Strongly Disagree	Strongly Agree	Agree	Somewhat Agree	Strongly Agree	Somewhat Agree	Agree	Strongly Disagree	Strongly Agree	Strongly Agree	Strongly Agree	Strongly Agree	Agree	Strongly Agree	Agree	Strongly Agree	Strongly Agree	Somewhat Agree	Disagree	Strongly Agree	Disagree	Agree	Strongly Agree	Agree	Agree	Agree	Strongly Agree	Agree	Pre-clinical years	Yes
59	2023-09-03 14:04:25	2023-09-03 14:11:05	anonymous			Yes	Female	23	Kenya	2024	No	0	1	1	0	0	Agree	Agree	Strongly Agree	Somewhat Agree	Strongly Agree	Agree	Agree	Strongly Agree	Somewhat Agree	Somewhat Agree	Strongly Agree	Agree	Neutral	Neutral	Agree	Neutral	Agree	Somewhat Agree	Agree	Neutral	Somewhat Agree	Neutral	Neutral	Somewhat Agree	Agree	Agree	Neutral	Neutral	Agree	Agree	Strongly Agree
60	2023-09-02 23:28:39	2023-09-04 15:50:26	anonymous			Yes	Female	22	Syrian Arab Republic	2024	No	0	2	0	0	0	Strongly Disagree	Strongly Agree	Somewhat Agree	Strongly Disagree	Agree	Agree	Somewhat Agree	Strongly Agree	Neutral	Somewhat Agree	Disagree	Strongly Agree	Strongly Agree	Strongly Agree	Strongly Agree	Neutral	Strongly Agree	Strongly Agree	Strongly Agree	Strongly Agree	Agree	Disagree	Agree	Disagree	Strongly Agree	Strongly Agree	Strongly Agree	Agree	Strongly Agree	Somewhat Agree	Strongly Agree	Year 1 up to year 5	Yes
61	2023-09-04 16:07:34	2023-09-04 16:11:48	anonymous			Yes	Female	23	Kenya	2024	No	0	1	1	1	0	Somewhat Disagree	Agree	Somewhat Agree	Somewhat Disagree	Neutral	Somewhat Agree	Somewhat Agree	Somewhat Agree	Somewhat Disagree	Somewhat Agree	Neutral	Agree	Neutral	Neutral	Somewhat Agree	Somewhat Disagree	Strongly Agree	Strongly Agree	Agree	Strongly Agree	Strongly Agree	Disagree	Agree	Disagree	Agree	Disagree	Agree	Agree	Agree	Strongly Agree	Agree	Yea	Yes as it allowed me to become familiar with the research world and how data is used
62	2023-09-04 22:05:18	2023-09-04 22:11:40	anonymous			Yes	Female	22	UAE	2025	No	0	0	1	0	0	Strongly Agree	Strongly Agree	Strongly Agree	Strongly Disagree	Strongly Agree	Strongly Agree	Strongly Agree	Strongly Agree	Strongly Agree	Strongly Agree	Strongly Disagree	Strongly Agree	Strongly Agree	Strongly Disagree	Disagree	Strongly Agree	Agree	Somewhat Agree	Strongly Disagree	Strongly Agree	Strongly Disagree	Strongly Disagree	Strongly Agree	Strongly Disagree	Strongly Agree	Strongly Agree	Agree	Somewhat Agree	Strongly Agree	Strongly Agree	Strongly Agree	Year 3	No. It was too complicated to apply and it still doesn’t help me when I’m looking up research papers and trying to understand certain terminologies. It would have been better to use research papers and interpret them as a class as that is what we end up doing most of the time.
63	2023-09-07 17:20:12	2023-09-07 17:36:23	anonymous			Yes	Male	21	India	2026	Yes	0	0	1	1	0	Agree	Agree	Somewhat Agree	Neutral	Agree	Strongly Agree	Strongly Agree	Strongly Agree	Strongly Agree	Strongly Agree	Strongly Disagree	Strongly Agree	Strongly Agree	Strongly Agree	Strongly Agree	Somewhat Disagree	Strongly Agree	Agree	Somewhat Agree	Somewhat Agree	Somewhat Agree	Somewhat Agree	Strongly Agree	Agree	Strongly Agree	Strongly Agree	Strongly Agree	Agree	Strongly Agree	Strongly Agree	Agree	2nd year	No
64	2023-09-07 17:27:04	2023-09-07 18:02:02	anonymous			Yes	Female	20	Uae	2026	No	0	0	3	1	0	Disagree	Somewhat Agree	Neutral	Disagree	Somewhat Disagree	Neutral	Somewhat Disagree	Neutral	Somewhat Disagree	Somewhat Agree	Strongly Agree	Strongly Agree	Strongly Agree	Strongly Agree	Strongly Agree	Somewhat Disagree	Agree	Agree	Agree	Agree	Agree	Somewhat Disagree	Agree	Somewhat Disagree	Somewhat Disagree	Agree	Agree	Agree	Somewhat Disagree	Agree	Agree	From the first year	Yes
65	2023-09-07 17:52:12	2023-09-07 18:23:04	anonymous			Yes	Male	20	Egypt	2026	No	1	3	3	0	0	Agree	Strongly Agree	Strongly Agree	Strongly Agree	Agree	Agree	Somewhat Agree	Strongly Agree	Agree	Strongly Agree	Strongly Disagree	Strongly Agree	Strongly Agree	Strongly Agree	Strongly Agree	Agree	Strongly Agree	Strongly Agree	Strongly Agree	Strongly Agree	Neutral	Strongly Disagree	Strongly Agree	Strongly Disagree	Neutral	Strongly Agree	Strongly Agree	Strongly Agree	Strongly Agree	Strongly Agree	Strongly Agree	Year 2	No and yes, as it was overwhelming for the students but at the same got some basics
66	2023-09-07 18:30:38	2023-09-07 18:37:31	anonymous			Yes	Female	20	Iraq	2026	No	0	1	1	5	0	Somewhat Disagree	Strongly Agree	Strongly Disagree	Strongly Disagree	Neutral	Neutral	Disagree	Disagree	Strongly Disagree	Somewhat Agree	Strongly Disagree	Strongly Agree	Strongly Agree	Strongly Agree	Strongly Agree	Strongly Disagree	Strongly Agree	Strongly Agree	Strongly Agree	Strongly Agree	Strongly Agree	Strongly Disagree	Strongly Agree	Strongly Disagree	Disagree	Strongly Agree	Strongly Agree	Strongly Agree	Somewhat Disagree	Strongly Agree	Strongly Agree	year 2	yes definitely, it helped me build up the skills and shrengthen them as i had alot of time
67	2023-09-08 08:09:13	2023-09-08 08:14:33	anonymous			Yes	Female	22	UAE	2025	No	0	8	3	0	0	Strongly Disagree	Strongly Agree	Disagree	Strongly Disagree	Agree	Neutral	Disagree	Disagree	Disagree	Agree	Strongly Disagree	Strongly Agree	Strongly Agree	Strongly Agree	Strongly Agree	Disagree	Strongly Agree	Strongly Agree	Strongly Agree	Strongly Agree	Strongly Agree	Strongly Disagree	Strongly Agree	Strongly Disagree	Somewhat Disagree	Strongly Agree	Strongly Agree	Strongly Agree	Strongly Agree	Strongly Agree	Strongly Agree	year 2	yes because it teaches us to be innovative and keen on exploring new aspects of medicine
68	2023-09-08 08:08:55	2023-09-08 08:22:09	anonymous			Yes	Male	24	South Africa	2024	No	0	1	2	2	0	Disagree	Agree	Somewhat Disagree	Disagree	Agree	Disagree	Somewhat Agree	Somewhat Agree	Neutral	Agree	Strongly Disagree	Agree	Strongly Agree	Strongly Agree	Strongly Agree	Disagree	Agree	Strongly Agree	Agree	Agree	Agree	Somewhat Disagree	Agree	Disagree	Somewhat Agree	Strongly Agree	Agree	Somewhat Agree	Somewhat Agree	Strongly Agree	Strongly Agree	Year 1 from the very beginning	Understanding terms such as sensitivity and specificity etc. during clinical placements are extremely important.
69	2023-09-08 08:59:18	2023-09-08 09:04:53	anonymous			Yes	Female	23	Egypt	2024	No	1	2	4	2	1	Somewhat Disagree	Strongly Agree	Strongly Disagree	Disagree	Somewhat Agree	Agree	Agree	Somewhat Agree	Disagree	Agree	Disagree	Agree	Strongly Agree	Agree	Agree	Somewhat Agree	Strongly Agree	Agree	Strongly Agree	Strongly Agree	Strongly Agree	Disagree	Strongly Agree	Strongly Agree	Agree	Strongly Agree	Strongly Agree	Strongly Agree	Agree	Agree	Agree	Throughout the 6 years	Yes
70	2023-09-08 09:48:42	2023-09-08 09:54:58	anonymous			Yes	Male	20	UAE	2026	No	0	0	1	1	0	Somewhat Disagree	Strongly Agree	Disagree	Somewhat Agree	Disagree	Disagree	Disagree	Somewhat Disagree	Neutral	Agree	Agree	Neutral	Somewhat Agree	Somewhat Disagree	Agree	Disagree	Strongly Agree	Disagree	Somewhat Agree	Neutral	Somewhat Disagree	Strongly Agree	Somewhat Agree	Neutral	Somewhat Agree	Neutral	Neutral	Strongly Agree	Somewhat Agree	Neutral	Agree	phase 3	somewhat disagree
71	2023-09-08 10:28:14	2023-09-08 10:33:18	anonymous			Yes	Female	21	UAE	2025	No	1	0	1	1	0	Strongly Disagree	Strongly Agree	Strongly Disagree	Disagree	Strongly Disagree	Disagree	Strongly Disagree	Neutral	Strongly Disagree	Agree	Agree	Agree	Agree	Agree	Agree	Somewhat Agree	Strongly Agree	Somewhat Agree	Agree	Somewhat Agree	Somewhat Agree	Somewhat Disagree	Agree	Somewhat Agree	Agree	Strongly Agree	Strongly Agree	Agree	Agree	Strongly Agree	Strongly Agree	Year 1	Yes
72	2023-09-08 10:21:56	2023-09-08 11:00:30	anonymous			Yes	Female	21	UAE	2026	No	0	2	1	1	0	Somewhat Disagree	Agree	Neutral	Somewhat Disagree	Somewhat Agree	Neutral	Somewhat Agree	Neutral	Neutral	Somewhat Agree	Somewhat Disagree	Somewhat Agree	Somewhat Agree	Somewhat Agree	Somewhat Agree	Neutral	Agree	Agree	Agree	Agree	Somewhat Agree	Neutral	Somewhat Agree	Neutral	Somewhat Disagree	Somewhat Agree	Neutral	Somewhat Agree	Somewhat Disagree	Somewhat Agree	Somewhat Agree	1-3 year	Yes, it helps us develop those skills before going to our clinical years
73	2023-09-08 11:19:31	2023-09-08 11:24:22	anonymous			Yes	Male	21	Usa	2025	No	5	3	2	0	Yes	Disagree	Neutral	Somewhat Disagree	Neutral	Agree	Agree	Disagree	Disagree	Somewhat Disagree	Neutral	Neutral	Strongly Agree	Strongly Agree	Agree	Agree	Disagree	Agree	Agree	Agree	Somewhat Agree	Agree	Disagree	Agree	Somewhat Disagree	Agree	Agree	Agree	Agree	Agree	Agree	Agree	2nd year	Yes
74	2023-09-08 09:28:39	2023-09-08 11:31:56	anonymous			Yes	Male	23	India	2025	No	0	1	1	1	0	Disagree	Strongly Agree	Disagree	Disagree	Strongly Agree	Agree	Somewhat Agree	Somewhat Agree	Disagree	Disagree	Neutral	Agree	Somewhat Agree	Agree	Agree	Agree	Strongly Agree	Agree	Agree	Agree	Somewhat Agree	Neutral	Agree	Somewhat Disagree	Agree	Agree	Agree	Agree	Agree	Agree	Neutral	First year	Yes, helps in analytical thinking and conducting the research project
75	2023-09-08 11:37:34	2023-09-08 11:44:33	anonymous			Yes	Male	23	Canada	2024	No	2	2	1	3	1	Disagree	Strongly Agree	Somewhat Agree	Disagree	Agree	Neutral	Somewhat Agree	Somewhat Disagree	Somewhat Disagree	Somewhat Disagree	Somewhat Disagree	Agree	Agree	Somewhat Disagree	Agree	Disagree	Strongly Agree	Somewhat Agree	Somewhat Agree	Disagree	Somewhat Disagree	Neutral	Somewhat Agree	Somewhat Disagree	Agree	Somewhat Agree	Somewhat Agree	Somewhat Agree	Agree	Agree	Strongly Agree	During theoretical years, in close proximity to time of conducting research
76	2023-09-08 11:59:05	2023-09-08 12:03:36	anonymous			Yes	Male	22	india	2026	No	0	0	1	1	0	Strongly Disagree	Strongly Agree	Strongly Disagree	Strongly Disagree	Agree	Agree	Disagree	Somewhat Agree	Disagree	Disagree	Strongly Disagree	Strongly Agree	Strongly Agree	Strongly Agree	Strongly Agree	Strongly Disagree	Agree	Somewhat Disagree	Agree	Agree	Agree	Neutral	Neutral	Neutral	Somewhat Agree	Strongly Agree	Strongly Agree	Strongly Agree	Somewhat Agree	Strongly Agree	Strongly Agree	2nd year	yes
77	2023-09-08 12:26:29	2023-09-08 12:33:24	anonymous			Yes	Male	21	Egyptian	2026	No	0	1	2	1	1	Agree	Strongly Agree	Somewhat Agree	Somewhat Disagree	Strongly Agree	Strongly Agree	Agree	Agree	Agree	Agree	Strongly Disagree	Strongly Agree	Strongly Agree	Strongly Agree	Strongly Agree	Strongly Disagree	Strongly Agree	Strongly Agree	Strongly Agree	Strongly Agree	Strongly Agree	Strongly Disagree	Strongly Agree	Strongly Disagree	Somewhat Agree	Strongly Agree	Strongly Agree	Strongly Agree	Agree	Somewhat Agree	Strongly Agree	I think end of 2nd to the rest of the program as that’s when we get exposure to research and thinking of our future careers	It does but I would like to emphasise that it should be more stressed with more credits as students don’t really understand the importance
78	2023-09-08 12:44:19	2023-09-08 12:49:48	anonymous			Yes	Female	20	UAE	2026	No	0	0	1	1	0	Strongly Disagree	Strongly Disagree	Strongly Disagree	Strongly Disagree	Strongly Disagree	Strongly Disagree	Agree	Agree	Strongly Disagree	Strongly Disagree	Strongly Disagree	Agree	Agree	Somewhat Agree	Agree	Agree	Agree	Neutral	Agree	Agree	Agree	Disagree	Strongly Agree	Disagree	Somewhat Disagree	Strongly Agree	Strongly Agree	Neutral	Somewhat Agree	Strongly Agree	Agree	From the start, year 1	Yes
79	2023-09-08 18:59:24	2023-09-08 19:08:21	anonymous			Yes	Female	23	India	2024	No	1	0	2	1	0	Somewhat Disagree	Strongly Agree	Strongly Disagree	Strongly Disagree	Somewhat Agree	Somewhat Agree	Neutral	Somewhat Agree	Disagree	Agree	Strongly Disagree	Strongly Agree	Strongly Agree	Agree	Strongly Agree	Somewhat Disagree	Strongly Agree	Agree	Strongly Agree	Agree	Strongly Agree	Neutral	Agree	Disagree	Somewhat Agree	Somewhat Agree	Somewhat Agree	Agree	Somewhat Agree	Agree	Strongly Agree	At the start	Yes. it helps to keep a check on new researches and developemenst happening in medicine and understand whether the researches performed are of significant value or not.
80	2023-09-10 13:41:32	2023-09-10 13:50:45	anonymous			Yes	Male	30	Egypt	2025	Yes	0	3	2	1	0	Neutral	Strongly Agree	Neutral	Strongly Disagree	Somewhat Agree	Somewhat Agree	Neutral	Neutral	Somewhat Disagree	Somewhat Agree	Strongly Disagree	Agree	Strongly Agree	Strongly Agree	Strongly Agree	Neutral	Strongly Agree	Strongly Agree	Strongly Agree	Strongly Agree	Strongly Agree	Disagree	Strongly Agree	Strongly Disagree	Somewhat Agree	Strongly Agree	Strongly Agree	Strongly Agree	Somewhat Agree	Strongly Agree	Strongly Agree	Year 1	Yes.
81	2023-09-11 16:25:25	2023-09-11 16:34:12	anonymous			Yes	Female	21 years	Malawi	2025	No	0	2	2	0	0	Somewhat Disagree	Somewhat Agree	Disagree	Strongly Disagree	Somewhat Disagree	Neutral	Somewhat Disagree	Neutral	Disagree	Strongly Agree	Neutral	Strongly Agree	Strongly Agree	Strongly Agree	Strongly Agree	Strongly Agree	Strongly Agree	Somewhat Agree	Somewhat Agree	Somewhat Disagree	Strongly Agree	Neutral	Strongly Agree	Neutral	Neutral	Neutral	Neutral	Somewhat Agree	Somewhat Agree	Somewhat Agree	Strongly Agree	year 2	yes it helped a lot. allowed me to understand research papers better
82	2023-09-14 09:21:10	2023-09-14 09:30:11	anonymous			Yes	Female	23	UAE, Dubai	2026	No	0	1	2	1	0	Agree	Strongly Agree	Agree	Disagree	Strongly Agree	Agree	Somewhat Agree	Neutral	Neutral	Strongly Agree	Strongly Disagree	Strongly Agree	Strongly Agree	Strongly Agree	Agree	Somewhat Agree	Strongly Agree	Somewhat Agree	Strongly Agree	Agree	Strongly Agree	Neutral	Strongly Agree	Disagree	Agree	Neutral	Somewhat Agree	Somewhat Agree	Agree	Somewhat Agree	Strongly Agree	First year	Yes
83	2023-09-14 09:57:15	2023-09-14 10:00:48	anonymous			Yes	Male	21	United Arab Emirates	2026	No	0	0	1	1	0	Strongly Agree	Strongly Agree	Strongly Agree	Strongly Agree	Strongly Agree	Strongly Agree	Strongly Agree	Strongly Agree	Strongly Agree	Strongly Agree	Strongly Agree	Strongly Agree	Strongly Agree	Strongly Agree	Strongly Agree	Strongly Agree	Strongly Agree	Strongly Agree	Strongly Agree	Strongly Agree	Strongly Agree	Strongly Agree	Strongly Agree	Strongly Agree	Strongly Agree	Strongly Agree	Strongly Agree	Strongly Agree	Strongly Agree	Strongly Agree	Strongly Agree	Year 4	Yes, it makes the process of doing a research easier.
84	2023-09-14 09:59:50	2023-09-14 10:03:52	anonymous			Yes	Female	20	Algeria	2026	No	0	1	1	0	0	Disagree	Agree	Somewhat Agree	Agree	Disagree	Disagree	Disagree	Disagree	Disagree	Agree	Agree	Neutral	Agree	Agree	Agree	Neutral	Agree	Agree	Agree	Agree	Agree	Agree	Agree	Somewhat Disagree	Neutral	Agree	Agree	Agree	Agree	Agree	Agree	4th year	Yes
85	2023-09-14 12:26:37	2023-09-14 12:30:00	anonymous			Yes	Female	21	UAE	2026	No	0	0	1	1	0	Somewhat Agree	Strongly Agree	Somewhat Agree	Strongly Disagree	Strongly Agree	Strongly Agree	Strongly Agree	Strongly Agree	Strongly Agree	Strongly Agree	Strongly Disagree	Strongly Agree	Strongly Agree	Strongly Agree	Strongly Agree	Strongly Agree	Strongly Agree	Strongly Agree	Strongly Agree	Strongly Agree	Strongly Agree	Strongly Agree	Strongly Agree	Strongly Agree	Strongly Agree	Strongly Agree	Strongly Agree	Agree	Strongly Agree	Strongly Agree	Strongly Agree	Year 3	Somewhat
86	2023-09-14 12:53:09	2023-09-14 12:57:20	anonymous			Yes	Male	21	Syria	2026	No	2	1	3	0	0	Disagree	Strongly Agree	Strongly Disagree	Strongly Disagree	Somewhat Agree	Neutral	Agree	Somewhat Agree	Neutral	Strongly Agree	Strongly Disagree	Strongly Agree	Agree	Agree	Agree	Neutral	Strongly Agree	Strongly Agree	Strongly Agree	Strongly Agree	Strongly Agree	Strongly Disagree	Strongly Agree	Strongly Disagree	Somewhat Disagree	Strongly Agree	Strongly Agree	Strongly Agree	Strongly Agree	Strongly Agree	Strongly Agree	Beginning.	Yes, it helps me understand the importance of being updated on the latest advancements in medicine.
87	2023-09-14 12:58:47	2023-09-14 12:59:27	anonymous			Yes	Female	21	Sudan	2026	No	0	0	1	1	0	Disagree	Strongly Agree	Somewhat Agree	Strongly Disagree	Agree	Somewhat Disagree	Agree	Strongly Agree	Somewhat Agree	Neutral	Agree	Neutral	Agree	Neutral	Strongly Agree	Strongly Disagree	Strongly Agree	Strongly Agree	Strongly Agree	Strongly Agree	Strongly Agree	Strongly Disagree	Strongly Agree	Disagree	Somewhat Agree	Strongly Agree	Strongly Agree	Strongly Agree	Strongly Agree	Strongly Agree	Strongly Agree
88	2023-09-14 18:43:52	2023-09-14 18:48:26	anonymous			Yes	Male	27	United Kingdom	2023	Yes	5	2	5	4	0	Somewhat Disagree	Agree	Somewhat Disagree	Somewhat Agree	Agree	Agree	Neutral	Agree	Agree	Agree	Neutral	Agree	Agree	Agree	Agree	Agree	Agree	Agree	Agree	Neutral	Strongly Agree	Neutral	Agree	Neutral	Agree	Agree	Agree	Agree	Agree	Agree	Agree	Years 1-3	Not sure, it helps you academically but not necessarily when with patients
89	2023-09-14 18:47:10	2023-09-14 18:51:46	anonymous			Yes	Female	25	UAE	2023	No	0	0	2	0	0	Somewhat Disagree	Strongly Agree	Disagree	Strongly Disagree	Disagree	Disagree	Disagree	Disagree	Disagree	Disagree	Disagree	Strongly Agree	Strongly Agree	Strongly Agree	Strongly Agree	Disagree	Strongly Agree	Strongly Agree	Strongly Agree	Strongly Agree	Strongly Agree	Disagree	Strongly Agree	Disagree	Somewhat Disagree	Strongly Agree	Strongly Agree	Strongly Agree	Somewhat Agree	Strongly Agree	Strongly Agree	At the start of MBBS	Yes, when explaining a certain disease or prognosis of a disease its important to understand the outcomes of the research and be able to explain it to the patients and their families
90	2023-09-14 18:56:53	2023-09-14 19:01:07	anonymous			Yes	Female	24	Syria	2023	No	4	3	4	3	0	Disagree	Strongly Agree	Disagree	Disagree	Agree	Agree	Somewhat Disagree	Somewhat Agree	Disagree	Agree	Disagree	Strongly Agree	Strongly Agree	Strongly Agree	Strongly Agree	Disagree	Agree	Agree	Strongly Agree	Somewhat Disagree	Somewhat Agree	Somewhat Disagree	Strongly Agree	Somewhat Disagree	Agree	Strongly Agree	Strongly Agree	Strongly Agree	Agree	Agree	Strongly Agree	Since year 1	Yes. I know how to look up articles from known sources
91	2023-09-14 09:21:31	2023-09-16 09:52:57	anonymous			Yes	Male	20	UAE	2026	No	0	1	1	1	1	Somewhat Agree	Strongly Agree	Disagree	Somewhat Disagree	Somewhat Disagree	Somewhat Disagree	Agree	Neutral	Somewhat Disagree	Strongly Agree	Disagree	Strongly Agree	Strongly Agree	Strongly Agree	Strongly Agree	Disagree	Strongly Agree	Agree	Strongly Agree	Strongly Agree	Agree	Strongly Disagree	Strongly Agree	Disagree	Somewhat Agree	Strongly Agree	Agree	Strongly Agree	Agree	Strongly Agree	Strongly Agree	In the earlier stages, like within the first 3 years	Yes, it helps me to practice in an evidence based fashion and to stay up to date with regards to research in my profession
92	2023-09-17 14:55:19	2023-09-17 14:58:32	anonymous			Yes	Female	20	UAE	2026	No	0	0	1	1	0	Neutral	Neutral	Neutral	Neutral	Neutral	Neutral	Neutral	Neutral	Neutral	Neutral	Neutral	Neutral	Neutral	Neutral	Neutral	Neutral	Neutral	Neutral	Neutral	Neutral	Neutral	Neutral	Neutral	Neutral	Neutral	Neutral	Neutral	Neutral	Neutral	Neutral	Neutral	1 year	Yes
93	2023-09-21 07:59:25	2023-09-21 08:05:16	anonymous			Yes	Female	21	India	2026	No	0	0	1	0	1	Agree	Strongly Agree	Strongly Agree	Strongly Disagree	Strongly Agree	Strongly Agree	Strongly Agree	Agree	Agree	Agree	Strongly Disagree	Strongly Agree	Strongly Agree	Strongly Agree	Strongly Agree	Somewhat Agree	Strongly Agree	Strongly Agree	Somewhat Agree	Strongly Agree	Somewhat Agree	Strongly Disagree	Agree	Disagree	Strongly Agree	Agree	Somewhat Agree	Agree	Agree	Agree	Strongly Agree	All years, especially clinical years where we can commit to conducting our own research with doctors.	Somewhat, I have a basic idea of evidence based medicine.
94	2023-09-21 07:59:18	2023-09-21 08:08:07	anonymous			Yes	Female	22	Iran	2026	No	0	0	1	1	0	Somewhat Agree	Strongly Agree	Agree	Somewhat Agree	Strongly Agree	Agree	Somewhat Agree	Agree	Somewhat Agree	Somewhat Agree	Somewhat Agree	Agree	Agree	Agree	Somewhat Agree	Somewhat Agree	Strongly Agree	Somewhat Agree	Somewhat Agree	Somewhat Agree	Somewhat Agree	Somewhat Agree	Somewhat Agree	Somewhat Agree	Agree	Somewhat Agree	Agree	Somewhat Agree	Strongly Agree	Agree	Somewhat Agree	Year 3
95	2023-09-21 08:06:33	2023-09-21 08:11:46	anonymous			Yes	Female	21	Italy	2026	No	0	2	1	1	0	Strongly Disagree	Strongly Agree	Strongly Disagree	Strongly Disagree	Strongly Disagree	Strongly Disagree	Strongly Disagree	Strongly Disagree	Strongly Disagree	Strongly Disagree	Strongly Agree	Strongly Agree	Strongly Agree	Strongly Agree	Strongly Agree	Strongly Disagree	Strongly Agree	Strongly Agree	Strongly Agree	Strongly Agree	Strongly Agree	Strongly Disagree	Strongly Agree	Strongly Disagree	Somewhat Agree	Strongly Agree	Strongly Agree	Strongly Agree	Strongly Agree	Strongly Agree	Strongly Agree	early years	yes
96	2023-09-21 08:03:58	2023-09-21 08:13:16	anonymous			Yes	Female	21	UAE	2026	No	0	1	2	1	0	Strongly Disagree	Strongly Agree	Strongly Disagree	Disagree	Somewhat Agree	Somewhat Disagree	Disagree	Disagree	Disagree	Disagree	Somewhat Disagree	Strongly Agree	Strongly Agree	Strongly Agree	Strongly Agree	Strongly Disagree	Agree	Agree	Agree	Agree	Agree	Strongly Disagree	Agree	Strongly Disagree	Neutral	Strongly Agree	Strongly Agree	Strongly Agree	Neutral	Strongly Agree	Strongly Agree	First 3 years	Yes, as we can do research for summer scholars with some background knowledge
97	2023-09-21 08:05:40	2023-09-21 08:14:01	anonymous			Yes	Male	22	Dominica	2026	No	0	0	3	3	0	Disagree	Disagree	Strongly Disagree	Strongly Disagree	Disagree	Disagree	Strongly Disagree	Agree	Strongly Disagree	Neutral	Disagree	Strongly Disagree	Strongly Agree	Strongly Agree	Strongly Agree	Neutral	Strongly Agree	Strongly Agree	Strongly Agree	Strongly Agree	Strongly Agree	Somewhat Agree	Strongly Agree	Neutral	Agree	Strongly Agree	Strongly Agree	Strongly Agree	Agree	Strongly Agree	Strongly Agree	Medicine is evolving and new research is essential in every aspect of this course	Yes
98	2023-09-21 08:05:44	2023-09-21 08:15:11	anonymous			Yes	Female	year 4	United Kingdom	2026	No	0	1	3	3	0	Disagree	Strongly Agree	Strongly Disagree	Strongly Disagree	Disagree	Disagree	Somewhat Disagree	Somewhat Agree	Strongly Disagree	Somewhat Agree	Strongly Disagree	Strongly Agree	Strongly Agree	Strongly Agree	Strongly Agree	Strongly Disagree	Strongly Agree	Strongly Agree	Strongly Agree	Strongly Agree	Strongly Agree	Strongly Disagree	Strongly Agree	Somewhat Agree	Neutral	Strongly Agree	Strongly Agree	Strongly Agree	Agree	Strongly Agree	Strongly Agree	in the preclinical years as we do now	yes it encourages us to conduct research in order to advance our learning and contribute to the scientific community. In a sense, it allows students to be involved in the advancement of medicine rather than being passive bystanders!
99	2023-09-21 08:05:42	2023-09-21 08:16:49	anonymous			Yes	Female	20	Egypt	2026	No	0	1	1	1	0	Disagree	Strongly Agree	Disagree	Disagree	Somewhat Disagree	Disagree	Somewhat Disagree	Disagree	Disagree	Somewhat Disagree	Strongly Disagree	Strongly Agree	Agree	Agree	Agree	Disagree	Strongly Agree	Agree	Strongly Agree	Strongly Agree	Agree	Neutral	Strongly Agree	Somewhat Disagree	Somewhat Disagree	Agree	Agree	Somewhat Disagree	Disagree	Agree	Agree	Pre clinical years	Yes
100	2023-09-21 08:08:39	2023-09-21 08:16:55	anonymous			Yes	Female	20	India	2026	No	0	0	2	1	0	Disagree	Strongly Agree	Somewhat Agree	Strongly Disagree	Agree	Disagree	Neutral	Agree	Strongly Disagree	Somewhat Agree	Strongly Disagree	Strongly Agree	Strongly Agree	Agree	Strongly Agree	Disagree	Strongly Agree	Strongly Agree	Strongly Agree	Strongly Agree	Agree	Neutral	Strongly Agree	Disagree	Agree	Agree	Strongly Agree	Neutral	Strongly Agree	Strongly Agree	Strongly Agree	Phase 1 and 2	Yes. The ultimate goal of producing a dissertation was very important, especially if the topic is of interest.
101	2023-09-21 09:13:47	2023-09-21 09:18:53	anonymous			Yes	Female	24	Iran	2022	No	3	2	4	2	Yes	Somewhat Disagree	Strongly Agree	Strongly Disagree	Neutral	Disagree	Disagree	Strongly Disagree	Somewhat Disagree	Disagree	Neutral	Disagree	Strongly Agree	Strongly Agree	Strongly Agree	Strongly Agree	Somewhat Disagree	Strongly Agree	Strongly Agree	Strongly Agree	Agree	Strongly Agree	Disagree	Agree	Strongly Disagree	Somewhat Agree	Strongly Agree	Strongly Agree	Agree	Somewhat Disagree	Strongly Agree	Agree
102	2023-10-13 05:44:27	2023-10-13 05:47:56	anonymous			Yes	Female	22	UAE	2025	No	1	2	1	0	0	Neutral	Agree	Disagree	Disagree	Somewhat Disagree	Neutral	Somewhat Disagree	Somewhat Agree	Neutral	Neutral	Strongly Disagree	Strongly Agree	Agree	Agree	Agree	Agree	Agree	Agree	Agree	Agree	Agree	Disagree	Strongly Agree	Disagree	Neutral	Somewhat Agree	Agree	Agree	Somewhat Agree	Agree	Somewhat Agree
103	2023-10-15 12:11:02	2023-10-15 13:33:05	anonymous			Yes	Female	22	UAE	2025	No	2	2	2	0	0	Somewhat Disagree	Agree	Disagree	Neutral	Somewhat Disagree	Somewhat Disagree	Neutral	Neutral	Somewhat Agree	Disagree	Somewhat Agree	Agree	Strongly Agree	Strongly Agree	Strongly Agree	Somewhat Agree	Agree	Agree	Strongly Agree	Strongly Agree	Strongly Agree	Neutral	Agree	Disagree	Somewhat Agree	Agree	Strongly Agree	Somewhat Agree	Agree	Agree	Agree	During Year 3
104	2023-11-06 12:42:38	2023-11-06 12:49:41	anonymous			Yes	Female	22	UAE	2025	No	0	0	2	0	0	Strongly Agree	Strongly Agree	Disagree	Disagree	Strongly Agree	Strongly Agree	Somewhat Agree	Agree	Strongly Disagree	Somewhat Agree	Disagree	Strongly Agree	Strongly Agree	Somewhat Agree	Somewhat Agree	Agree	Agree	Agree	Agree	Strongly Agree	Somewhat Agree	Agree	Strongly Agree	Somewhat Agree	Strongly Agree	Strongly Agree	Agree	Somewhat Disagree	Strongly Agree	Strongly Agree	Strongly Agree	Phase 1 and 2 and 3	It helped me read and understand clinical research papers
105	2023-11-16 11:19:16	2023-11-16 11:27:39	anonymous			Yes	Male	21	Egyptian	2026	No	0	1	1	1	0	Strongly Disagree	Strongly Agree	Strongly Disagree	Strongly Disagree	Somewhat Agree	Somewhat Agree	Disagree	Somewhat Disagree	Strongly Disagree	Strongly Agree	Strongly Disagree	Strongly Agree	Strongly Agree	Strongly Agree	Strongly Agree	Somewhat Disagree	Strongly Agree	Strongly Agree	Strongly Agree	Strongly Agree	Strongly Agree	Strongly Disagree	Strongly Agree	Strongly Disagree	Somewhat Disagree	Strongly Agree	Strongly Agree	Strongly Agree	Strongly Agree	Strongly Agree	Strongly Agree	Phase 1 and 2	Yes, it allows me to both disseminate my own effective research and be critical while analysing research
106	2023-11-16 12:34:47	2023-11-17 14:33:08	anonymous			Yes	Female	19 years old	United Arab Emirates	2026	No	0	1	1	1	0	Somewhat Disagree	Somewhat Agree	Disagree	Strongly Disagree	Disagree	Disagree	Disagree	Neutral	Disagree	Strongly Agree	Strongly Disagree	Strongly Agree	Strongly Agree	Strongly Agree	Strongly Agree	Disagree	Agree	Agree	Strongly Agree	Strongly Agree	Strongly Agree	Strongly Disagree	Strongly Agree	Neutral	Somewhat Agree	Strongly Agree	Agree	Strongly Agree	Neutral	Strongly Agree	Strongly Agree	First year, like how MBRU does it	Yes, definitely. Learning how to use SPSS, and interpretting data, and understanding the epidemiology of various diseases has helped me gain insight on how to analyze outcomes and make my own researches and the correct way to do it. It has made me a better medical student as I am now able to interpret data comfortably and not be afraid to start my own project. It feels as though i have the basics…
[truncated: 1 more columns]
